# Supplementary material for: Extreme trait GWAS (Et-GWAS): Unraveling rare variants in the 3,000 rice genome
Source: Life Sci Alliance. 2023 Dec 26;7(3):e202302352. doi: 10.26508/lsa.202302352 (PMC10751245; doi:10.26508/lsa.202302352)
Supplement: Supplementary file 1 [file LSA-2023-02352_TableS1.xlsx]

## Sheet: S1
Supplementary Table S1. Input format required for the Pooled-GWAS analysis
chr - chromosome; pos - position (base);
high_ref - reference allele counts in high bulk; high_alt - alternate allele counts in high bulk;
low_ref - reference allele counts in low bulk; low_alt - alternate allele counts in low bulk;
random_ref - reference allele counts in random bulk; random_alt - alternate allele counts in random bulk;
snpid	chr	pos	high_ref	high_alt	low_ref	low_alt	random_ref	random_alt
1178	1	1178	80	18	86	10	76	6
1203	1	1203	59	33	74	24	53	33
1299	1	1299	71	27	89	9	82	8
1335	1	1335	89	11	86	14	62	26
2226	1	2226	95	5	98	2	84	4
2974	1	2974	92	6	90	10	77	13
3909	1	3909	65	33	76	24	57	33
4738	1	4738	82	18	90	10	84	6
5170	1	5170	89	11	86	14	64	24
5752	1	5752	94	6	90	10	76	14
6634	1	6634	90	10	96	4	85	5
7050	1	7050	65	35	76	22	56	32
8814	1	8814	94	6	90	10	76	14
9055	1	9055	65	33	75	23	58	32
9233	1	9233	83	17	86	14	63	25
9771	1	9771	76	24	90	10	82	8
10634	1	10634	95	5	98	2	86	4
11065	1	11065	93	3	90	8	76	14
11334	1	11334	71	29	78	22	61	27
11884	1	11884	89	11	87	13	67	23
12288	1	12288	80	18	90	10	84	6
14147	1	14147	65	33	76	24	57	33
14823	1	14823	89	11	86	14	64	24
15605	1	15605	83	17	90	10	82	6
16349	1	16349	95	5	99	1	85	5
16474	1	16474	65	35	76	24	56	32
18780	1	18780	83	17	90	10	84	6
19346	1	19346	66	34	76	24	58	32
19375	1	19375	90	10	86	14	66	24
20693	1	20693	94	6	88	10	76	14
21012	1	21012	92	4	98	2	84	4
21546	1	21546	79	15	74	22	68	14
21652	1	21652	80	18	90	10	84	6
22136	1	22136	61	39	76	24	59	31
22288	1	22288	89	11	84	16	63	27
24256	1	24256	95	5	98	2	86	4
24736	1	24736	82	18	90	10	84	6
25980	1	25980	94	6	90	10	76	14
25983	1	25983	61	39	76	24	58	32
26341	1	26341	87	11	86	14	65	25
28467	1	28467	61	39	76	24	56	32
28940	1	28940	82	18	91	9	82	6
29208	1	29208	94	4	90	10	76	14
30598	1	30598	95	5	98	2	84	4
30651	1	30651	62	38	76	24	57	31
30750	1	30750	89	11	87	13	64	24
31071	1	31071	84	16	80	20	78	12
31478	1	31478	69	29	58	40	51	39
32541	1	32541	83	17	90	10	84	6
33182	1	33182	87	11	86	14	64	24
33311	1	33311	65	35	76	24	57	31
33842	1	33842	95	5	98	2	84	4
34534	1	34534	77	23	90	10	83	7
34798	1	34798	82	16	88	10	81	5
35239	1	35239	87	5	84	10	80	6
36138	1	36138	62	38	76	24	54	32
37441	1	37441	89	11	86	14	64	24
38192	1	38192	72	28	76	24	60	28
38389	1	38389	94	6	90	10	84	6
38730	1	38730	95	5	96	2	82	4
38808	1	38808	94	6	90	10	76	14
39098	1	39098	83	17	90	10	84	6
41749	1	41749	83	17	86	14	63	27
41825	1	41825	65	35	76	24	57	33
41833	1	41833	82	18	90	10	84	6
41890	1	41890	94	6	90	10	84	6
42730	1	42730	94	4	90	10	76	14
42752	1	42752	89	11	96	4	90	NA
44681	1	44681	78	16	90	10	82	8
44718	1	44718	64	34	72	24	54	32
45305	1	45305	95	5	98	2	86	4
45444	1	45444	83	17	88	10	82	6
45524	1	45524	94	6	90	10	76	14
46241	1	46241	89	11	86	14	64	24
46283	1	46283	71	29	86	14	72	16
46442	1	46442	75	25	71	27	71	17
46471	1	46471	94	6	90	8	82	6
46705	1	46705	77	23	80	20	70	20
47027	1	47027	61	39	76	22	56	32
47764	1	47764	70	10	76	18	58	20
47806	1	47806	82	18	90	10	85	5
47825	1	47825	95	5	98	2	86	4
48241	1	48241	82	NA	84	4	66	8
48402	1	48402	67	13	78	2	59	9
49109	1	49109	64	20	77	23	55	31
49376	1	49376	78	16	72	20	71	15
49728	1	49728	70	6	76	2	58	8
49867	1	49867	90	6	86	12	66	24
50723	1	50723	73	11	81	3	64	6
50773	1	50773	88	8	94	6	84	2
50974	1	50974	66	16	74	2	56	4
51058	1	51058	64	10	76	8	56	4
51365	1	51365	93	5	85	5	67	9
51930	1	51930	69	9	77	7	60	NA
52288	1	52288	95	5	91	9	77	13
52647	1	52647	89	11	86	14	65	25
52669	1	52669	95	5	98	2	85	5
53193	1	53193	56	38	67	27	50	34
53757	1	53757	87	7	91	5	74	12
53967	1	53967	82	18	90	10	84	6
53979	1	53979	70	28	76	24	59	31
57032	1	57032	64	10	76	NA	60	2
57911	1	57911	95	5	98	2	84	4
57941	1	57941	94	4	88	10	76	12
59380	1	59380	66	34	76	24	58	32
60170	1	60170	89	11	84	14	64	24
61842	1	61842	65	35	76	24	57	31
62295	1	62295	94	6	90	10	76	14
62388	1	62388	82	18	90	10	84	6
62529	1	62529	89	11	86	14	65	25
64067	1	64067	65	35	76	24	58	32
64577	1	64577	89	11	86	14	65	23
65643	1	65643	82	18	88	10	84	6
65816	1	65816	95	5	98	2	84	4
67303	1	67303	62	26	74	24	54	32
67589	1	67589	94	6	88	10	76	14
68034	1	68034	89	11	96	4	90	NA
69153	1	69153	89	11	86	14	63	27
69492	1	69492	76	24	90	10	84	6
69856	1	69856	61	39	76	24	57	33
72341	1	72341	83	17	90	10	82	8
72649	1	72649	95	5	98	2	84	4
72882	1	72882	88	10	86	14	65	25
73298	1	73298	94	6	90	10	76	14
74044	1	74044	65	35	77	23	57	33
75016	1	75016	95	5	98	2	84	4
75969	1	75969	82	18	90	10	84	6
78018	1	78018	65	35	76	24	57	33
79228	1	79228	83	17	86	12	64	26
80340	1	80340	95	5	98	2	86	4
80566	1	80566	82	18	90	10	84	6
80681	1	80681	94	6	90	10	84	6
80943	1	80943	75	25	72	28	72	18
81132	1	81132	62	38	76	24	57	33
82891	1	82891	84	8	80	12	65	25
83650	1	83650	82	18	90	10	84	6
83919	1	83919	94	6	88	10	76	14
84528	1	84528	61	39	74	24	58	32
84683	1	84683	94	6	89	11	84	6
84835	1	84835	95	5	98	2	86	4
85413	1	85413	93	5	96	4	78	10
85585	1	85585	87	13	86	14	63	27
86377	1	86377	94	6	90	10	76	14
87002	1	87002	65	35	76	24	58	32
88456	1	88456	89	11	88	12	71	19
88888	1	88888	84	16	92	8	86	4
89039	1	89039	82	18	90	10	84	6
89427	1	89427	95	5	90	10	76	14
90446	1	90446	94	6	88	12	70	20
90675	1	90675	89	11	98	2	83	7
91715	1	91715	71	27	78	22	62	26
91931	1	91931	61	39	76	22	59	31
91951	1	91951	80	20	90	10	85	5
92592	1	92592	94	4	90	10	76	14
92712	1	92712	87	11	98	2	82	6
94174	1	94174	86	10	88	12	68	22
94820	1	94820	93	5	98	2	85	5
94979	1	94979	95	5	90	10	76	14
95068	1	95068	75	9	88	2	64	6
95303	1	95303	79	21	80	14	53	27
95307	1	95307	89	11	98	2	83	7
95573	1	95573	82	18	89	9	82	6
96039	1	96039	83	17	90	10	82	8
97140	1	97140	49	31	67	27	47	33
97495	1	97495	95	5	98	2	83	5
97819	1	97819	94	6	90	10	72	14
97862	1	97862	83	17	84	14	60	26
97997	1	97997	82	18	90	10	84	6
98046	1	98046	94	6	88	12	70	20
99561	1	99561	95	5	98	2	84	4
99977	1	99977	87	11	98	2	84	6
100017	1	100017	65	33	76	24	58	30
100092	1	100092	84	14	87	11	64	20
104002	1	104002	65	35	76	24	57	33
104134	1	104134	83	15	90	10	84	4
104166	1	104166	83	13	86	10	62	22
123009	1	123009	68	6	72	10	58	6
128780	1	128780	94	6	88	12	70	20
128814	1	128814	84	16	86	14	63	27
129058	1	129058	82	18	90	10	84	6
129578	1	129578	95	5	96	2	85	5
129602	1	129602	73	27	69	31	74	16
129778	1	129778	89	11	98	2	84	6
130929	1	130929	81	17	86	14	65	25
130939	1	130939	94	6	88	12	70	20
131676	1	131676	58	34	72	24	55	33
132160	1	132160	78	18	83	9	81	5
132491	1	132491	85	15	88	12	79	11
133679	1	133679	95	5	96	2	83	5
134137	1	134137	83	17	87	13	63	27
134442	1	134442	65	35	74	24	56	32
135753	1	135753	85	15	90	10	82	8
136058	1	136058	94	4	98	2	84	4
136089	1	136089	94	6	90	10	76	14
136160	1	136160	81	17	86	14	64	26
137002	1	137002	72	28	63	37	52	38
137538	1	137538	62	38	76	24	56	32
139092	1	139092	83	17	86	14	62	26
139333	1	139333	94	6	88	10	76	14
139559	1	139559	65	35	76	24	58	32
139650	1	139650	82	18	90	10	84	6
139735	1	139735	91	9	98	2	90	NA
141662	1	141662	87	13	86	14	65	25
143165	1	143165	65	35	76	24	57	33
144097	1	144097	83	17	90	10	82	8
144551	1	144551	84	16	86	14	62	26
144816	1	144816	95	5	98	2	85	5
144843	1	144843	94	6	90	10	76	14
146252	1	146252	61	39	76	24	57	33
147625	1	147625	82	18	90	10	84	6
147901	1	147901	82	14	86	14	64	26
150592	1	150592	95	5	98	2	84	4
150606	1	150606	82	18	88	10	84	6
150920	1	150920	82	16	76	24	66	22
150927	1	150927	65	33	74	26	60	30
151576	1	151576	62	38	76	22	56	32
152492	1	152492	83	17	86	14	63	27
152605	1	152605	95	5	98	2	85	5
153639	1	153639	83	17	90	10	84	6
153645	1	153645	66	34	76	24	57	33
154911	1	154911	95	5	98	2	84	4
156427	1	156427	81	17	90	10	84	6
156854	1	156854	88	6	90	10	82	6
157040	1	157040	93	3	88	12	70	18
157551	1	157551	66	34	76	24	54	32
158015	1	158015	84	16	80	16	64	26
158022	1	158022	95	5	98	2	86	4
158240	1	158240	78	4	91	1	79	3
159782	1	159782	83	17	90	10	84	6
160707	1	160707	68	10	75	3	62	6
161560	1	161560	94	6	88	12	70	20
161749	1	161749	61	39	76	22	57	33
161899	1	161899	94	6	88	10	76	14
162031	1	162031	95	5	98	2	86	4
162825	1	162825	83	17	86	14	58	26
164067	1	164067	82	18	90	10	84	6
164076	1	164076	94	6	88	12	70	20
164330	1	164330	65	35	76	24	58	32
164623	1	164623	95	5	98	2	85	5
165092	1	165092	80	14	86	14	64	26
165099	1	165099	90	6	90	10	85	5
166132	1	166132	82	18	90	10	84	6
166773	1	166773	65	33	76	24	54	32
166895	1	166895	95	5	98	2	84	4
167398	1	167398	74	22	76	20	62	26
168290	1	168290	83	17	91	9	84	6
168345	1	168345	92	6	89	9	81	7
168598	1	168598	94	6	88	12	70	20
168985	1	168985	94	6	88	10	76	14
169799	1	169799	95	5	98	2	85	5
170052	1	170052	61	39	76	24	57	33
170502	1	170502	83	17	86	14	63	27
171170	1	171170	95	5	96	4	78	10
171905	1	171905	83	17	88	10	84	6
172972	1	172972	83	17	84	14	64	26
173923	1	173923	71	29	60	40	51	39
173987	1	173987	95	5	98	2	83	5
174240	1	174240	91	9	96	4	76	12
174554	1	174554	63	33	84	14	62	18
174629	1	174629	57	33	60	24	56	30
174826	1	174826	92	6	88	8	82	4
175465	1	175465	80	18	90	10	84	6
175552	1	175552	92	8	90	10	76	14
175580	1	175580	79	21	86	14	61	27
175661	1	175661	94	6	94	4	88	2
176046	1	176046	77	23	81	19	70	20
176361	1	176361	90	4	86	6	68	18
176367	1	176367	78	14	82	8	82	6
176700	1	176700	78	10	80	8	78	6
176750	1	176750	77	11	86	2	76	2
177166	1	177166	95	5	98	2	86	4
177309	1	177309	84	12	89	11	66	18
177587	1	177587	81	15	86	14	58	22
177922	1	177922	93	5	98	2	82	6
177967	1	177967	82	14	90	8	80	6
178016	1	178016	74	18	88	6	78	8
178062	1	178062	72	6	79	1	70	8
178107	1	178107	57	29	58	40	46	38
178416	1	178416	85	9	94	4	76	10
178522	1	178522	64	34	72	28	58	32
178540	1	178540	74	22	86	14	74	16
178766	1	178766	94	4	90	10	76	14
179061	1	179061	65	35	76	24	58	32
180336	1	180336	78	22	90	10	84	6
180482	1	180482	91	9	90	10	79	11
181333	1	181333	65	33	76	24	61	29
181426	1	181426	94	6	92	8	86	4
181799	1	181799	73	11	80	10	70	12
181849	1	181849	90	6	90	8	76	14
182077	1	182077	89	9	86	14	64	24
182137	1	182137	92	4	88	10	66	20
183409	1	183409	70	2	76	4	60	NA
183480	1	183480	56	30	53	39	35	41
183691	1	183691	91	7	90	8	86	4
183983	1	183983	67	33	74	24	57	31
184035	1	184035	93	7	98	2	83	5
184256	1	184256	89	11	87	13	67	23
184287	1	184287	77	23	77	23	65	25
184299	1	184299	94	6	90	8	77	13
185338	1	185338	70	22	79	9	76	6
185413	1	185413	66	26	79	11	72	12
186215	1	186215	78	22	90	8	84	6
186365	1	186365	94	6	88	12	70	20
187596	1	187596	61	39	75	25	61	29
187655	1	187655	74	26	88	12	79	9
188077	1	188077	95	5	98	2	87	3
188252	1	188252	87	13	86	14	66	24
188755	1	188755	93	7	96	4	86	4
189500	1	189500	73	25	80	12	71	13
189837	1	189837	94	6	88	12	68	20
190396	1	190396	74	26	72	24	53	37
190453	1	190453	82	18	88	10	85	5
190892	1	190892	70	30	72	28	48	42
190907	1	190907	95	5	98	2	86	2
192836	1	192836	56	44	38	60	47	43
192914	1	192914	78	22	90	10	84	6
194123	1	194123	70	28	74	26	48	42
195136	1	195136	88	6	86	10	76	6
195334	1	195334	78	22	74	24	53	37
196562	1	196562	78	22	90	10	84	6
196799	1	196799	68	30	74	26	54	34
196985	1	196985	95	5	96	2	88	2
197167	1	197167	93	7	96	4	84	4
197424	1	197424	55	45	38	62	48	42
197437	1	197437	74	26	78	22	59	31
198085	1	198085	75	25	86	14	73	17
199504	1	199504	78	22	90	10	84	6
199556	1	199556	56	44	38	62	47	43
200011	1	200011	77	23	78	22	60	30
201164	1	201164	70	28	72	26	48	40
202198	1	202198	95	5	96	2	86	2
202886	1	202886	75	23	78	22	58	32
203360	1	203360	56	44	38	62	48	42
203999	1	203999	78	22	90	10	84	6
204040	1	204040	93	7	96	4	84	4
204403	1	204403	70	30	72	28	46	42
205765	1	205765	54	46	38	62	48	42
206291	1	206291	77	23	78	22	59	31
207551	1	207551	70	30	72	28	48	42
209584	1	209584	78	22	91	9	84	6
209595	1	209595	95	5	98	2	84	2
209600	1	209600	95	5	96	4	80	8
210973	1	210973	62	38	70	30	49	41
211407	1	211407	55	45	38	62	48	42
212349	1	212349	77	21	76	24	53	37
212973	1	212973	94	6	96	4	86	4
213832	1	213832	55	45	37	61	47	43
214548	1	214548	92	6	92	4	86	4
214575	1	214575	92	8	93	7	83	7
214615	1	214615	80	18	92	8	83	5
214775	1	214775	60	36	60	38	60	30
215222	1	215222	77	23	76	24	51	37
215411	1	215411	50	40	62	32	46	40
215433	1	215433	78	10	92	6	84	2
215458	1	215458	78	14	94	2	86	4
215559	1	215559	93	7	96	4	86	4
215739	1	215739	66	34	70	26	48	38
215813	1	215813	73	25	88	12	80	10
216013	1	216013	95	5	98	2	87	3
216854	1	216854	78	22	90	10	82	6
218684	1	218684	71	27	78	22	58	32
219433	1	219433	62	38	68	30	46	42
220428	1	220428	56	40	38	62	48	40
221029	1	221029	78	22	87	11	84	6
221032	1	221032	76	22	79	19	60	30
221800	1	221800	67	33	70	30	51	39
221834	1	221834	91	9	96	4	83	7
222682	1	222682	80	18	91	9	84	6
223042	1	223042	92	6	90	10	83	7
223537	1	223537	74	22	74	22	52	38
223658	1	223658	72	20	88	10	85	5
224268	1	224268	91	7	95	3	86	2
224744	1	224744	80	16	88	10	82	6
225573	1	225573	77	23	78	22	59	31
225668	1	225668	59	41	42	58	53	35
225741	1	225741	68	30	74	26	49	41
225929	1	225929	78	22	88	12	83	5
226880	1	226880	51	49	66	32	53	37
227116	1	227116	80	18	88	8	84	6
229282	1	229282	85	15	91	7	84	6
229285	1	229285	95	5	96	2	85	3
229423	1	229423	75	23	88	12	76	12
229546	1	229546	52	48	38	62	48	40
229782	1	229782	65	35	70	30	48	42
232566	1	232566	80	20	90	10	84	6
233372	1	233372	75	25	78	22	59	31
233444	1	233444	69	31	71	27	48	42
233710	1	233710	52	46	41	51	49	37
234054	1	234054	84	14	92	6	84	6
234451	1	234451	76	18	79	9	54	14
234741	1	234741	90	6	92	6	75	13
235407	1	235407	90	10	92	6	83	7
235523	1	235523	68	32	73	27	48	42
235570	1	235570	92	8	98	2	86	2
235789	1	235789	78	22	88	12	78	12
235906	1	235906	55	45	43	43	49	35
236500	1	236500	76	20	86	10	75	5
237678	1	237678	83	15	86	10	78	6
238667	1	238667	80	20	88	10	82	6
239858	1	239858	73	27	78	20	58	32
240581	1	240581	68	32	72	28	49	41
241226	1	241226	97	3	98	2	88	2
241425	1	241425	80	20	90	10	84	6
241442	1	241442	94	6	90	10	84	6
241906	1	241906	92	8	80	20	77	13
243621	1	243621	52	48	38	60	47	43
243879	1	243879	69	31	72	28	46	42
244145	1	244145	97	3	98	2	86	2
244462	1	244462	73	25	78	22	59	31
244844	1	244844	84	16	90	8	84	6
245546	1	245546	88	10	92	6	84	6
245832	1	245832	52	46	38	60	45	43
247690	1	247690	78	22	88	12	79	11
247702	1	247702	98	2	96	2	81	5
247862	1	247862	94	6	92	8	80	6
248265	1	248265	84	16	92	8	85	5
248805	1	248805	68	30	70	28	48	42
248895	1	248895	49	51	60	38	42	48
250820	1	250820	84	16	92	8	84	6
252311	1	252311	97	3	96	2	84	4
252367	1	252367	73	27	78	22	60	30
252897	1	252897	48	52	62	38	42	48
254191	1	254191	64	36	70	30	48	42
254520	1	254520	84	16	92	8	80	6
254805	1	254805	97	3	98	2	86	2
256314	1	256314	52	48	38	62	48	42
257268	1	257268	73	25	76	20	57	27
258637	1	258637	52	48	38	62	48	42
258667	1	258667	68	32	73	27	48	42
258707	1	258707	79	19	90	10	84	6
259286	1	259286	86	2	94	2	75	5
259763	1	259763	56	26	62	22	47	33
261059	1	261059	94	6	86	10	82	6
261207	1	261207	72	20	73	11	76	6
261330	1	261330	68	32	72	28	49	41
262265	1	262265	48	52	62	38	42	48
263226	1	263226	97	3	96	2	87	3
263790	1	263790	71	29	76	24	53	37
264076	1	264076	84	16	92	8	84	6
265699	1	265699	88	12	77	23	71	19
265789	1	265789	97	3	98	2	86	2
265869	1	265869	71	29	76	24	51	37
267118	1	267118	80	20	90	10	84	6
267818	1	267818	70	30	72	28	47	41
268014	1	268014	52	48	38	60	48	42
268293	1	268293	97	3	96	2	84	4
270357	1	270357	82	16	86	14	73	15
271645	1	271645	97	3	98	2	84	2
271690	1	271690	78	20	89	9	80	6
272176	1	272176	64	28	72	28	48	40
272206	1	272206	45	47	38	62	43	43
273042	1	273042	71	29	74	26	53	37
274396	1	274396	78	22	89	11	81	5
274889	1	274889	77	23	81	19	60	30
275051	1	275051	49	49	62	38	43	45
275464	1	275464	75	3	88	2	80	2
282814	1	282814	78	20	90	10	84	6
282996	1	282996	75	3	88	2	80	2
283011	1	283011	55	27	68	22	54	32
283706	1	283706	78	22	80	20	58	30
283794	1	283794	49	37	62	36	42	44
288523	1	288523	77	3	88	4	80	2
288697	1	288697	54	26	64	24	52	32
288763	1	288763	68	4	86	4	70	8
288842	1	288842	64	6	76	8	66	6
289259	1	289259	78	2	88	2	80	4
291460	1	291460	48	32	67	27	42	42
292440	1	292440	80	20	90	10	84	6
292678	1	292678	54	28	68	24	48	36
292693	1	292693	77	3	90	2	81	3
293398	1	293398	67	19	80	14	57	23
294028	1	294028	54	24	77	17	58	22
294892	1	294892	78	20	88	10	80	6
295742	1	295742	52	48	38	62	48	42
296125	1	296125	94	6	98	2	86	2
296688	1	296688	77	3	89	1	82	NA
297688	1	297688	80	20	90	10	84	6
298184	1	298184	68	4	85	5	73	7
298590	1	298590	71	7	80	10	78	6
298994	1	298994	42	40	32	50	47	33
299330	1	299330	84	10	92	6	84	4
299857	1	299857	78	2	78	6	78	6
300144	1	300144	76	20	76	10	74	6
301293	1	301293	49	49	38	62	47	43
302360	1	302360	53	27	70	22	51	33
302617	1	302617	79	3	88	2	84	NA
302999	1	302999	80	20	90	10	82	6
304168	1	304168	80	20	88	12	84	6
304527	1	304527	52	48	38	62	48	42
304986	1	304986	97	3	98	2	88	NA
305730	1	305730	73	27	78	22	57	33
306611	1	306611	51	49	38	62	48	42
306935	1	306935	78	20	88	10	84	6
308043	1	308043	54	26	68	22	51	31
308158	1	308158	68	32	70	28	48	42
309751	1	309751	51	47	41	59	47	43
309792	1	309792	97	3	98	2	88	NA
310180	1	310180	80	20	90	10	84	6
312590	1	312590	81	19	90	10	85	5
312662	1	312662	73	27	72	28	57	33
