# Supplementary material for: Extreme trait GWAS (Et-GWAS): Unraveling rare variants in the 3,000 rice genome
Source: Life Sci Alliance. 2023 Dec 26;7(3):e202302352. doi: 10.26508/lsa.202302352 (PMC10751245; doi:10.26508/lsa.202302352)
Supplement: Supplementary file 2 [file LSA-2023-02352_TableS2.xlsx]

## Sheet: S2
Supplementary_Table_S2. List of MTAs identified through Et-GWAS from the DS2019 data
Chr - Chromosome; PVE - Phenotypic Variation Expected
Genome-wide P-value cut off : 10-4
PVE=(2β^2 (MAF)(1-MAF))/(2β^2 (MAF)(1-MAF)+(2*se(β))^2 N(MAF)(1-MAF))
SNPid	Chr	Position	PVE
31656746	1	31656746	0.0431848
31716316	1	31716316	0.0394344
47618296	2	4347373	0.0391093
47726788	2	4455865	0.0442262
47732883	2	4461960	0.0427641
47734934	2	4464011	0.0436788
47740151	2	4469228	0.0442262
47742264	2	4471341	0.0391089
47749240	2	4478317	0.0412871
47756778	2	4485855	0.0412555
47762081	2	4491158	0.0396898
47765694	2	4494771	0.0405372
47767936	2	4497013	0.0399249
47772164	2	4501241	0.0435874
47772195	2	4501272	0.0398609
47779411	2	4508488	0.0413905
47784026	2	4513103	0.0454263
47786279	2	4515356	0.0477321
47791440	2	4520517	0.0444591
47794764	2	4523841	0.046779
47798439	2	4527516	0.0442453
47809644	2	4538721	0.041118
47812212	2	4541289	0.0426979
65138786	2	21867863	0.0440878
78070883	2	34799960	0.0432493
114588264	3	35380091	0.0391789
159072649	5	7947963	0.0393784
188834876	6	7751756	0.0408552
