# Supplementary material for: Extreme trait GWAS (Et-GWAS): Unraveling rare variants in the 3,000 rice genome
Source: Life Sci Alliance. 2023 Dec 26;7(3):e202302352. doi: 10.26508/lsa.202302352 (PMC10751245; doi:10.26508/lsa.202302352)
Supplement: Supplementary file 3 [file LSA-2023-02352_TableS3.xlsx]

## Sheet: S3
Supplementary_Table_S3. List of MTAs identified through Et-GWAS from the DS2020 data
Chr - Chromosome; PVE - Phenotypic Variation Expected
Genome-wide P-value cut off : 10-4
PVE=(2β^2 (MAF)(1-MAF))/(2β^2 (MAF)(1-MAF)+(2*se(β))^2 N(MAF)(1-MAF))
SNPid	Chr	Position	PVE
42010010	1	42010010	0.0375056
42013868	1	42013868	0.0363591
42016265	1	42016265	0.0375601
42024455	1	42024455	0.0370179
42064340	1	42064340	0.0373111
47666328	2	4395405	0.0400745
47679797	2	4408874	0.0363363
138096286	4	22474294	0.0364812
157819497	5	6694811	0.0404865
188571301	6	7488181	0.0387508
194279395	6	13196275	0.0379336
196602113	6	15518993	0.0389213
203335381	6	22252261	0.0433387
210529247	6	29446127	0.0416002
210533917	6	29450797	0.0408181
261693893	8	19664365	0.035932
275479058	9	5006508	0.0357106
289575462	9	19102912	0.0361902
295766164	10	2280894	0.0359073
331334395	11	14641838	0.0357931
331975778	11	15283221	0.0372568
338665279	11	21972722	0.0378579
343012746	11	26320189	0.0402559
355073446	12	9359783	0.0443122
364047533	12	18333870	0.0386553
366118722	12	20405059	0.0361689
