# Supplementary material for: Extreme trait GWAS (Et-GWAS): Unraveling rare variants in the 3,000 rice genome
Source: Life Sci Alliance. 2023 Dec 26;7(3):e202302352. doi: 10.26508/lsa.202302352 (PMC10751245; doi:10.26508/lsa.202302352)
Supplement: Supplementary file 4 [file LSA-2023-02352_TableS4.xlsx]

## Sheet: S4
Supplementary_Table_S4. List of candidate genes that are in high linkage with the identified MTAs from both the seasons combined.
The flanking region (50 KB upstream and downstream) of identified MTAs from both seasons were scanned for genes that are in high linkage with the MTAs (r2 >= 0.4) using the IRGSP 4.0 genome assemble.
Locus	Gene function	Gene symbol	Genic interval (bp)	SNPid	Chr	PeakSNP	character_major	character_minor	Gene.symbol.synonym.s.	Trait.Class	Reference	Genic
Os01g0754200	Callose synthase 3 (BETA-1,3-GLUCANASE ACTIVITY 3).	OsGSL3	31641231-31648357	31656746	1	31656746	NA	NA	OsGSL3	Biochemical character	NA	-
Os01g0952600	Beta-lactase 2.		41954683-41962785	42010010	1	42010010	NA	NA		Biochemical character	NA	-
Os02g0179300	RAD23 DNA repair protein.	Rad23	4407991-4412772	47666328	2	4395405	NA	NA	Rad23	Biochemical character	NA	-
Os02g0180100	Ubiquitin C-terminal hydrolase 2.	OsUCH2	4455016-4457715	47679797	2	4408874	NA	NA	OsUCH2	Biochemical character	NA	-
Os02g0180100	Ubiquitin C-terminal hydrolase 1.	OsUCH1	4455016-4457715	47679797	2	4408874	NA	NA	OsUCH1	Biochemical character	NA	-
Os02g0180400	GCN5-related N-acetyltransferase (GNAT) domain domain containing protein.	OsGNAT2	4481872-4483470	47726788	2	4455865	NA	NA	OsGNAT2	Biochemical character	NA	-
Os02g0180500	Chorismate mutase 2;2	OsCM2;2	4486531-4489409	47726788	2	4455865	NA	NA	OsCM2;2	Biochemical character	NA	-
Os03g0841100	WALL-ASSOCIATED KINASE GENE 28.	OsWAK28	35360790-35365166	114588264	3	35380091	NA	NA	OsWAK28	Biochemical character	NA	-
Os06g0699900	19S regulatory particle non-ATPase subunit 1b, RP non-ATPase 1b.	OsRpn1b, Rpn1b	29423376-29431536	210529247	6	29446127	NA	NA	OsRpn1b, Rpn1b	Biochemical character	NA	-
Os11g0656700	Glutaredoxin 26.	OsGRX26	26294183-26294512	343012746	11	26320189	NA	NA	OsGRX26	Biochemical character	NA	-
Os09g0493500	Tetraketide aplha-pyrone reductase 1, Dihydroflavonol-4-reductase 2.	OsTKPR1, TKPR1, OsDFR2, OS-DFR2, OsDFR2A, DFR2A	19114779-19119203	289575462	9	19102912	NA	NA	OsTKPR1, TKPR1, OsDFR2, OS-DFR2, OsDFR2A, DFR2A	Biochemical character, Reproductive organ - Pollination, fertilization, fertility - Meiosis, Reproductive organ - Pollination, fertilization, fertility - Male sterility	NA	-
Os06g0248500	Plant U-box-containing protein 39, U-box protein 39.	OsPUB39	7709145-7710744	188834876	6	7751756	NA	NA	OsPUB39	Biochemical character, Tolerance and resistance - Disease resistance, Tolerance and resistance - Stress tolerance	NA	-
Os10g0136400	GnK2 domain containing receptor-like kinase.	Gnk2RLK-7, OsGnk2RLK-7, OsGNK2RLK7	2249407-2252236	295766164	10	2280894	NA	NA	Gnk2RLK-7, OsGnk2RLK-7, OsGNK2RLK7	Biochemical character, Tolerance and resistance - Disease resistance, Tolerance and resistance - Stress tolerance	NA	-
Os02g0571300	Rice ent-kaurene synthase5.	OsKS5, KS5, KSL5, OsKSL5, KSL5i, OsKSL5i, KSL5j, OsKSL5j, KS6, OsKS6, OsTPS8, TPS45, OsTPS45	21853581-21863592	65138786	2	21867863	NA	NA	OsKS5, KS5, KSL5, OsKSL5, KSL5i, OsKSL5i, KSL5j, OsKSL5j, KS6, OsKS6, OsTPS8, TPS45, OsTPS45	Biochemical character, Tolerance and resistance - Insect resistance	NA	-
Os09g0492700	3-hydroxy-3-methylglutaryl coenzyme A reductase II.	HMGR II, OsHMGRII, Hmg2, HMGR2, HMGR 2, OsHMGR2, OsHMGR2, HMGR1, OsHMGR1	19074060-19078617	289575462	9	19102912	NA	NA	HMGR II, OsHMGRII, Hmg2, HMGR2, HMGR 2, OsHMGR2, OsHMGR2, HMGR1, OsHMGR1	Biochemical character, Tolerance and resistance - Stress tolerance	NA	-
Os02g0180700	Cinnamoyl CoA reductase 21.	OsCCR21	4497115-4500124	47726788	2	4455865	NA	NA	OsCCR21	Biochemical character, Tolerance and resistance - Stress tolerance, Tolerance and resistance - Disease resistance	NA	-
Os06g0699400	Mitogen-activated protein kinase 4.	OsMAPK4, OsMAP2, OsMSRMK3, OsMPK4, OsMPK7, MAP2, MSRMK3, MPK4, MPK7, MAPK7, OsMAPK7	29398386-29402535	210529247	6	29446127	NA	NA	OsMAPK4, OsMAP2, OsMSRMK3, OsMPK4, OsMPK7, MAP2, MSRMK3, MPK4, MPK7, MAPK7, OsMAPK7	Biochemical character, Tolerance and resistance - Stress tolerance, Tolerance and resistance - Disease resistance, Seed - Physiological traits - Dormancy	NA	-
Os01g0756200	b-ZIP transcription factor 06.	OsbZIP06, OsbZIP6	31728015-31730360	31716316	1	31716316	NA	NA	OsbZIP06, OsbZIP6	Other	NA	-
Os11g0657300	Sm gene, Sm family protein.		26313077-26315150	343012746	11	26320189	NA	NA		Other, Tolerance and resistance - Disease resistance	NA	-
Os05g0230600	RFC subunit 3.	RFC3	7927113-7936391	159072649	5	7947963	NA	NA	RFC3	Reproductive organ - Pollination, fertilization, fertility - Fertility restoration	NA	-
Os02g0179000	Similar to STE20/SPS1-related proline-alanine-rich protein kinase.	OsSTA49	4376788-4381767	47618296	2	4347373	NA	NA	OsSTA49	Reproductive organ - Spikelet, flower, glume, awn	NA	-
Os08g0411500	Conserved hypothetical protein.	OsSTA213	19693448-19698092	261693893	8	19664365	NA	NA	OsSTA213	Reproductive organ - Spikelet, flower, glume, awn	NA	-
Os02g0179400	Tubby-like protein 13.	OsTLP13, TLP13, OsTLP4	4413010-4415318	47666328	2	4395405	NA	NA	OsTLP13, TLP13, OsTLP4	Tolerance and resistance - Disease resistance	NA	-
Os11g0582400	Endosperm-specific gene 146.	OsEnS-146, EnS-146, OsEnS146, EnS146	22012024-22013643	338665279	11	21972722	NA	NA	OsEnS-146, EnS-146, OsEnS146, EnS146	Tolerance and resistance - Disease resistance	NA	-
Os10g0136500	Receptor-like kinase GnK2 domain containing receptor-like kinase-8.	Gnk2RLK-8, OsGnk2RLK-8	2257492-2262619	295766164	10	2280894	NA	NA	Gnk2RLK-8, OsGnk2RLK-8	Tolerance and resistance - Disease resistance, Tolerance and resistance - Stress tolerance, Biochemical character	NA	-
Os01g0954500	OsSRS gene family.		42037177-42039335	42010010	1	42010010	NA	NA		Tolerance and resistance - Stress tolerance	NA	-
Os04g0450800	H3.2-type H3 protein A.	RH3.2A	22461303-22464042	138096286	4	22474294	NA	NA	RH3.2A	Tolerance and resistance - Stress tolerance	NA	-
Os11g0582300	Similar to root hair defective 3 GTP-binding (RHD3) family protein.	OsRHD3	22003368-22010499	338665279	11	21972722	NA	NA	OsRHD3	Tolerance and resistance - Stress tolerance	NA	-
Os01g0955000	Non-specific phospholipase C2.	OsNPC2	42063261-42067784	42013868	1	42013868	NA	NA	OsNPC2	Tolerance and resistance - Stress tolerance, Biochemical character	NA	-
Os02g0178800	Glossy1-homologous gene 2.	OsGL1-2, WAX2, OsWAX2	4355073-4362388	47618296	2	4347373	Morphological trait, Resistance or Tolerance	Culm leaf, Drought tolerance	OsGL1-2, WAX2, OsWAX2	Tolerance and resistance - Stress tolerance, Biochemical character	10.1007/s11103-009-9483-0	-
Os03g0841600	UDP- dependent glucosyltransferase 706C2.	OsUGT706C2	35380188-35382004	114588264	3	35380091	NA	NA	OsUGT706C2	Tolerance and resistance - Stress tolerance, Biochemical character	NA	-
Os01g0952800	Basic helix-loop-helix protein 056 Iron-related transcription factor 2.	OsIRO2, OsbHLH056, bHLH056, bHLH56, OsbHLH56	41971444-41978093	42010010	1	42010010	Morphological trait, Others, Physiological trait, Resistance or Tolerance	Bacterial blight resistance, Blast resistance, Cold tolerance, Culm leaf, Drought tolerance, Dwarf, Eating quality, Flowering, Germination dormancy, Other disease resistance, Other soil stress tolerance, Other stress resistance, Others, Panicle flower, Root, Salinity tolerance, Seed, Shoot seedling, Source activity, Sterility	OsIRO2, OsbHLH056, bHLH056, bHLH56, OsbHLH56	Tolerance and resistance - Stress tolerance, Other	10.1111/j.1365-313X.2007.03149.x	-
Os06g0700700	Heavy metal ATPase 2.	OsHMA2, osHMA2, OsHMA2v	29473630-29480905	210529247	6	29446127	Resistance or Tolerance	Other soil stress tolerance	OsHMA2, osHMA2, OsHMA2v	Tolerance and resistance - Stress tolerance, Tolerance and resistance	10.1093/pcp/pcr166	-
Os02g0181300	Rice WRKY gene71.	OsWRKY71, WRKY-71	4542938-4544874	47765694	2	4494771	Resistance or Tolerance	Bacterial blight resistance	OsWRKY71, WRKY-71	Tolerance and resistance - Stress tolerance, Tolerance and resistance - Disease resistance	10.1016/j.jplph.2006.07.006	-
Os03g0841800	GSK3/SHAGGY-like kinase 41(THOUSAND GRAIN WEIGHT 3).	GL3.3, OsSK41, SK41, OsGSK5, GSK5, qTGW3, OsTGW3, OsGSK5/OsSK41, OsSK41/OsGSK5, GL3.3/TGW3	35385957-35391982	114588264	3	35380091	NA	NA	GL3.3, OsSK41, SK41, OsGSK5, GSK5, qTGW3, OsTGW3, OsGSK5/OsSK41, OsSK41/OsGSK5, GL3.3/TGW3	Tolerance and resistance - Stress tolerance, Tolerance and resistance - Disease resistance, Character as QTL - Yield and productivity, Seed - Morphological traits - Grain shape, Seed - Morphological traits	NA	-
Os11g0657400	Pollen extensin 1.	OsPEX1	26317273-26321503	343012746	11	26320189	NA	NA	OsPEX1	Tolerance and resistance - Stress tolerance, Vegetative organ - Culm	NA	Genic
Os03g0840900	Decreased Vascular Bundle 1.	OsDVB1	35355703-35358918	114588264	3	35380091	NA	NA	OsDVB1	Vegetative organ - Culm, Reproductive organ - Spikelet, flower, glume, awn, Reproductive organ - Pollination, fertilization, fertility, Vegetative organ - Leaf, Vegetative organ - Root	NA	-
Os02g0180200	LAZY 2.	OsLA2	4460342-4463571	47726788	2	4455865	NA	NA	OsLA2	Vegetative organ - Culm, Tolerance and resistance - Stress tolerance	NA	-
Os01g0753200	Similar to DNA binding protein.	NA	31608109-31609696	31656746	1	31656746	NA	NA	NA	NA	NA	-
Os01g0755100	Conserved hypothetical protein.	NA	31678312-31689878	31656746	1	31656746	NA	NA	NA	NA	NA	-
Os01g0756101	Conserved hypothetical protein.	NA	31724224-31725303	31716316	1	31716316	NA	NA	NA	NA	NA	-
Os01g0756501	Non-protein coding transcript.	NA	31740713-31742519	31716316	1	31716316	NA	NA	NA	NA	NA	-
Os01g0756600	Protein of unknown function DUF642 family protein.	NA	31749292-31753362	31716316	1	31716316	NA	NA	NA	NA	NA	-
Os01g0952700	Metal-dependent hydrolase composite domain containing protein.	NA	41964153-41970108	42010010	1	42010010	NA	NA	NA	NA	NA	-
Os01g0953000	Hypothetical protein.	NA	41981690-41984377	42010010	1	42010010	NA	NA	NA	NA	NA	-
Os01g0953100	Protein of unknown function DUF594 family protein.	NA	41982181-41985044	42010010	1	42010010	NA	NA	NA	NA	NA	-
Os01g0953400	NB-ARC domain containing protein.	NA	41997484-42000340	42010010	1	42010010	NA	NA	NA	NA	NA	-
Os01g0953500	C2 calcium-dependent membrane targeting domain containing protein.	NA	42000362-42002680	42010010	1	42010010	NA	NA	NA	NA	NA	-
Os01g0953600	NADPH-dependent FMN reductase family protein.	NA	42003971-42009785	42010010	1	42010010	NA	NA	NA	NA	NA	-
Os01g0954000	NADPH-dependent FMN reductase family protein.	NA	42018073-42019444	42010010	1	42010010	NA	NA	NA	NA	NA	-
Os01g0954100	Conserved hypothetical protein.	NA	42020860-42021464	42010010	1	42010010	NA	NA	NA	NA	NA	-
Os01g0955050	Hypothetical gene.	NA	42072166-42073103	42024455	1	42024455	NA	NA	NA	NA	NA	-
Os01g0955550	Hypothetical conserved gene.	NA	42084071-42085072	42064340	1	42064340	NA	NA	NA	NA	NA	-
Os01g0955600	Conserved hypothetical protein.	NA	42084169-42085061	42064340	1	42064340	NA	NA	NA	NA	NA	-
Os01g0955700	CRT-like transporter Glutathione homeostasis Arsenic tolerance.	NA	42086484-42095424	42064340	1	42064340	NA	NA	NA	NA	NA	-
Os02g0177800	Similar to calmodulin binding protein.	NA	4293248-4299059	47618296	2	4347373	NA	NA	NA	NA	NA	-
Os02g0177900	Carbohydrate kinase FGGY domain containing protein.	NA	4304103-4309655	47618296	2	4347373	NA	NA	NA	NA	NA	-
Os02g0179100	Metal-dependent phosphohydrolase HD region domain containing protein.	NA	4384188-4387935	47618296	2	4347373	NA	NA	NA	NA	NA	-
Os02g0179200	Glutamine amidotransferase class-I domain containing protein.	NA	4390150-4393564	47618296	2	4347373	NA	NA	NA	NA	NA	-
Os02g0179225	Hypothetical protein.	NA	4390535-4393456	47618296	2	4347373	NA	NA	NA	NA	NA	-
Os02g0179250	Hypothetical gene.	NA	4394882-4398791	47618296	2	4347373	NA	NA	NA	NA	NA	-
Os02g0179450	Non-protein coding transcript.	NA	4420302-4424004	47666328	2	4395405	NA	NA	NA	NA	NA	-
Os02g0179500	Hly-III related domain containing protein.	NA	4423146-4424225	47666328	2	4395405	NA	NA	NA	NA	NA	-
Os02g0179600	Uncharacterized conserved protein UCP015417 vWA domain containing protein.	NA	4424449-4426620	47666328	2	4395405	NA	NA	NA	NA	NA	-
Os02g0179900	Similar to Negative elongation factor E (NELF-E) (RD protein). Splice isoform 2.	NA	4440186-4448543	47666328	2	4395405	NA	NA	NA	NA	NA	-
Os02g0179950	Hypothetical protein.	NA	4440636-4448187	47666328	2	4395405	NA	NA	NA	NA	NA	-
Os02g0180800	Primary microRNA of OsmiR156d Target gene(s): SPL (Squamosa Promoter binding protein Like) gene family.	NA	4500090-4513333	47726788	2	4455865	NA	NA	NA	NA	NA	-
Os02g0812400	Trimeric LpxA-like domain containing protein.	NA	34784179-34793387	78070883	2	34799960	NA	NA	NA	NA	NA	-
Os02g0812700	Hypothetical conserved gene.	NA	34802001-34814925	78070883	2	34799960	NA	NA	NA	NA	NA	-
Os03g0840200	Six-bladed beta-propeller TolB-like domain containing protein.	NA	35332095-35334407	114588264	3	35380091	NA	NA	NA	NA	NA	-
Os03g0841150	Non-protein coding transcript.	NA	35360899-35362788	114588264	3	35380091	NA	NA	NA	NA	NA	-
Os03g0841850	Hypothetical protein.	NA	35387313-35390360	114588264	3	35380091	NA	NA	NA	NA	NA	-
Os03g0841900	Similar to carotenoid isomerase 1.	NA	35393753-35398295	114588264	3	35380091	NA	NA	NA	NA	NA	-
Os04g0450900	Protein kinase PKN/PRK1 effector domain containing protein.	NA	22466803-22469010	138096286	4	22474294	NA	NA	NA	NA	NA	-
Os04g0451000	Hypothetical protein.	NA	22466836-22469717	138096286	4	22474294	NA	NA	NA	NA	NA	-
Os04g0451100	Similar to H0815C01.3 protein.	NA	22472184-22479333	138096286	4	22474294	NA	NA	NA	NA	NA	Genic
Os05g0230700	Similar to Auxin-responsive protein IAA17.	NA	7950915-7954374	159072649	5	7947963	NA	NA	NA	NA	NA	-
Os05g0230900	Glyoxalase I Compound starch granule formation and starch synthesis in rice endosperm.	NA	7960352-7966794	159072649	5	7947963	NA	NA	NA	NA	NA	-
Os05g0231100	Hypothetical conserved gene.	NA	7973020-7975758	159072649	5	7947963	NA	NA	NA	NA	NA	-
Os06g0244100	Tetratricopeptide-like helical domain containing protein.	NA	7488066-7496627	188571301	6	7488181	NA	NA	NA	NA	NA	Genic
Os06g0248600	Conserved hypothetical protein.	NA	7722728-7723354	188834876	6	7751756	NA	NA	NA	NA	NA	-
Os06g0249500	Pentatricopeptide repeat domain containing protein.	NA	7768090-7769421	188834876	6	7751756	NA	NA	NA	NA	NA	-
Os06g0250000	Conserved hypothetical protein.	NA	7785904-7786731	188834876	6	7751756	NA	NA	NA	NA	NA	-
Os06g0250300	Similar to Histone H2A.	NA	7789570-7789983	188834876	6	7751756	NA	NA	NA	NA	NA	-
Os06g0250600	Guard cell outward rectifying K+ channel.	NA	7799085-7806567	188834876	6	7751756	NA	NA	NA	NA	NA	-
Os06g0332500	Conserved hypothetical protein.	NA	13172164-13175101	194279395	6	13196275	NA	NA	NA	NA	NA	-
Os06g0700500	Protein of unknown function DUF266 plant family protein.	NA	29462543-29467266	210529247	6	29446127	NA	NA	NA	NA	NA	-
Os06g0700601	Hypothetical gene.	NA	29475710-29477531	210529247	6	29446127	NA	NA	NA	NA	NA	-
Os08g0409900	Major facilitator superfamily protein.	NA	19632714-19635614	261693893	8	19664365	NA	NA	NA	NA	NA	-
Os08g0410900	Hypothetical gene.	NA	19657493-19661886	261693893	8	19664365	NA	NA	NA	NA	NA	-
Os08g0410950	Hypothetical conserved gene.	NA	19657861-19659417	261693893	8	19664365	NA	NA	NA	NA	NA	-
Os09g0266000	Similar to predicted protein.	NA	4988979-4991687	275479058	9	5006508	NA	NA	NA	NA	NA	-
Os09g0266100	Conserved hypothetical protein.	NA	4992064-4997394	275479058	9	5006508	NA	NA	NA	NA	NA	-
Os09g0266200	Non-protein coding transcript.	NA	4992719-4995429	275479058	9	5006508	NA	NA	NA	NA	NA	-
Os09g0266300	Conserved hypothetical protein.	NA	5005986-5006587	275479058	9	5006508	NA	NA	NA	NA	NA	Genic
Os09g0266400	PGAP1-like family protein.	NA	5006931-5019946	275479058	9	5006508	NA	NA	NA	NA	NA	-
Os09g0266950	Hypothetical protein.	NA	5022743-5024613	275479058	9	5006508	NA	NA	NA	NA	NA	-
Os09g0493200	Hypothetical protein.	NA	19104045-19108518	289575462	9	19102912	NA	NA	NA	NA	NA	-
Os09g0493400	Domain of unknown function DUF547 domain containing protein.	NA	19104092-19108716	289575462	9	19102912	NA	NA	NA	NA	NA	-
Os09g0493700	NUE (nitrogen use efficiency)-related transcription factor.	NA	19121959-19125032	289575462	9	19102912	NA	NA	NA	NA	NA	-
Os10g0136450	Conserved hypothetical protein.	NA	2252781-2257370	295766164	10	2280894	NA	NA	NA	NA	NA	-
Os10g0136800	Hypothetical gene.	NA	2283674-2294325	295766164	10	2280894	NA	NA	NA	NA	NA	-
Os10g0136950	Hypothetical protein.	NA	2291931-2293020	295766164	10	2280894	NA	NA	NA	NA	NA	-
Os10g0137100	Conserved hypothetical protein.	NA	2312880-2313661	295766164	10	2280894	NA	NA	NA	NA	NA	-
Os11g0442900	Zinc finger C2H2-type domain containing protein.	NA	14605584-14607289	331334395	11	14641838	NA	NA	NA	NA	NA	-
Os11g0581700	Similar to EPIDERMAL PATTERNING FACTOR-like protein 4.	NA	21966465-21969644	338665279	11	21972722	NA	NA	NA	NA	NA	-
Os11g0581900	Uncharacterised protein family UPF0005 domain containing protein.	NA	21982349-21986403	338665279	11	21972722	NA	NA	NA	NA	NA	-
Os11g0582000	Hypothetical conserved gene.	NA	21986828-21990286	338665279	11	21972722	NA	NA	NA	NA	NA	-
Os11g0582100	Zinc finger RING/FYVE/PHD-type domain containing protein.	NA	21991920-21994207	338665279	11	21972722	NA	NA	NA	NA	NA	-
Os11g0657000	Kelch repeat type 2 domain containing protein.	NA	26299857-26305695	343012746	11	26320189	NA	NA	NA	NA	NA	-
Os11g0657050	Hypothetical protein.	NA	26300612-26305584	343012746	11	26320189	NA	NA	NA	NA	NA	-
Os11g0657100	Peptide chain release factor 1 family protein.	NA	26306075-26310408	343012746	11	26320189	NA	NA	NA	NA	NA	-
Os11g0657200	2OG-Fe(II) oxygenase domain containing protein.	NA	26310875-26312789	343012746	11	26320189	NA	NA	NA	NA	NA	-
Os12g0264500	Similar to CoA-thioester hydrolase CHY1 (3-hydroxyisobutyryl-coenzyme A hydrolase).	NA	9350914-9365572	355073446	12	9359783	NA	NA	NA	NA	NA	Genic
Os12g0488600	Similar to Ribosomal protein L4/L1 family protein.	NA	18301069-18305644	364047533	12	18333870	NA	NA	NA	NA	NA	-
Os12g0488800	RNA polymerase II Rpb4 core domain containing protein.	NA	18311011-18313079	364047533	12	18333870	NA	NA	NA	NA	NA	-
Os12g0489100	Similar to Ubiquitin-specific protease 12.	NA	18334665-18342391	364047533	12	18333870	NA	NA	NA	NA	NA	-
Os12g0489300	Alba DNA/RNA-binding protein family protein.	NA	18351588-18353679	364047533	12	18333870	NA	NA	NA	NA	NA	-
Os12g0489800	Similar to NBS-LRR protein (Fragment).	NA	18369705-18373748	364047533	12	18333870	NA	NA	NA	NA	NA	-
Os01g0953801	AT-hook motif DNA-binding protein.	AHL	42012784-42013581	42010010	1	42010010	NA	NA	AHL		NA	-
Os01g0955000	Non-specific phospholipase C2.		42063261-42067784	42064340	1	42064340						genic
Os02g0178700	Basic helix-loop-helix protein 157.	OsbHLH157, bHLH157	4350872-4351973	47618296	2	4347373	NA	NA	OsbHLH157, bHLH157		NA	-
Os02g0179250	Hypothetical protein.		4394882-4398791	47666328	2	4395405						genic
Os02g0179300	RAD23 DNA repair protein.		4407991-4412772	47679797	2	4408874						genic
Os02g0180000	Protein phosphatase 2C11.	OsPP2C11, OsPP19	4450273-4454802	47679797	2	4408874	NA	NA	OsPP2C11, OsPP19		NA	-
Os02g0180100	Ubiquitin C-terminal hydrolase 1.		4455016-4457715	47726788	2	4455865						genic
Os02g0180200	LAZY 2.		4460342-4463571	47732883	2	4461960						genic
Os02g0180800	Primary microRNA of OsmiR156. Affects tillering.		4500090-4513333	47772164	2	4501241						genic
Os02g0180800	Primary microRNA of OsmiR156. Affects tillering.		4500090-4513333	47772195	2	4501272						genic
Os02g0180800	Primary microRNA of OsmiR156. Affects tillering.		4500090-4513333	47779411	2	4508488						genic
Os02g0180800	Primary microRNA of OsmiR156. Affects tillering.		4500090-4513333	47784026	2	4513103						genic
Os02g0812500	F-box protein 115.	OsFbox115, Os_F0639	34794245-34796635	78070883	2	34799960	NA	NA	OsFbox115, Os_F0639		NA	-
Os02g0812600	F-box protein 116.	OsFbox116, Os_F0291	34798281-34801473	78070883	2	34799960	NA	NA	OsFbox116, Os_F0291		NA	Genic
Os02g0812600	F-box protein 116.		34798281-34801473	78070883	2	34799960						genic
Os08g0410266	F-box protein 444.	OsFbox444, Os_F0648	19641846-19645012	261693893	8	19664365	NA	NA	OsFbox444, Os_F0648		NA	-
Os08g0410500	Peptide transporter.	PTR	19647725-19649962	261693893	8	19664365	NA	NA	PTR		NA	-
Os09g0266600	Broad compex BTB domain with non-phototropic hypocotyl 3 NPH3 domain 18.	BTBN18	5021749-5024218	275479058	9	5006508	NA	NA	BTBN18		NA	-
Os09g0493800	DnaJ domain protein C70.	OsDjC70	19125423-19129839	289575462	9	19102912	NA	NA	OsDjC70		NA	-
Os10g0136200	F-box protein 525.	OsFbox525, Os_F0176	2243002-2245973	295766164	10	2280894	NA	NA	OsFbox525, Os_F0176		NA	-
Os10g0137000	F-box protein 527.	OsFbox527, Os_F0059	2296706-2300715	295766164	10	2280894	NA	NA	OsFbox527, Os_F0059		NA	-
Os12g0488900	RNA-binding protein of the Puf family member 4.	OsPuf4	18315197-18319057	364047533	12	18333870	NA	NA	OsPuf4		NA	-
