# Supplementary material for: Extreme trait GWAS (Et-GWAS): Unraveling rare variants in the 3,000 rice genome
Source: Life Sci Alliance. 2023 Dec 26;7(3):e202302352. doi: 10.26508/lsa.202302352 (PMC10751245; doi:10.26508/lsa.202302352)
Supplement: Supplementary file 5 [file LSA-2023-02352_TableS5.xlsx]

## Sheet: S5
Supplementary_Table_S5. List of known drought responsive genes that are in LD with the MTAs identified through Et-GWAS.
Genes present within 100 KB region (50KB upstream & 50KB downstream) that are in high linkage (r2>= 0.4) with the MTAs identified.
Locus	Gene Function	Gene Name	Chr	Gene interval (bp)	PeakSNP	SNPid	PVE (%)	Reference
Os01g0954500	Protein of unknown function DUF702 family protein.	OsSRS gene family	1	42037177-42039335	42010010	42010010	3.75	#N/A
Os01g0952800	Iron-related bHLH transcription factor	OsIRO2|OsbHLH056	1	41971444-41978093	42010010	42010010	3.75	10.1111/j.1365-313X.2007.03149.x
Os01g0955000	Phosphoesterase family protein.	OsNPC2	1	42063261-42067784	42013868	42013868	3.64	#N/A
Os02g0178800	Glossy1(GL1) homolog involved in Cuticular wax biosynthesis	OsGL1-2 | OsWAX2	2	4355073-4362388	4347373	47618296	3.91	10.1007/s11103-009-9483-0
Os02g0180700	Similar to Cinnamoyl-CoA reductase (EC 1.2.1.44)	OsCCR21	2	4497115-4500124	4455865	47726788	4.42	NA
Os02g0181300	Transcription factor WRKY	OsWRKY71	2	4542938-4544874	4494771	47765694	4.05	10.1016/j.jplph.2006.07.006
Os03g0841600	UDP-dependent glucosyltransferase 706C2	OsUGT706C2	3	35380188-35382004	35380091	114588264	3.92	NA
Os03g0841800	GSK3/SHAGGY-like kinase 41, QTL for thousand grain weight	qTGW3|TGW3|GL3.3|OsGSK5|OsSK41	3	35385957-35391982	35380091	114588264	3.92	NA
Os04g0450800	Histone H3.2A H3.2-type H3 protein A	RH3.2A	4	22461303-22464042	22474294	138096286	3.65	NA
Os06g0248500	U box domain containing protein	OsPUB39	6	7709145-7710744	7751756	188834876	4.09	#N/A
Os06g0699400	Mitogen-activated protein kinase 4	OsMAPK4|OsMSRMK3	6	29398386-29402535	29446127	210529247	4.16	NA
Os06g0700700	Heavy metal ATPase.	OsHMA2|OsHMA2v	6	29473630-29480905	29446127	210529247	4.16	10.1093/pcp/pcr166
Os09g0492700	3-hydroxy-3-methylglutaryl coenzyme A reductase	OsHMGRII, OsHMGR2	9	19074060-19078617	19102912	289575462	3.62	NA
Os10g0136400	GnK2 domain containing receptor-like kinase-7	OsGNK2RLK7	10	2249407-2252236	2280894	295766164	3.59	NA
Os10g0136500	GnK2 domain containing receptor-like kinase-8	OsGnk2RLK-8	10	2257492-2262619	2280894	295766164	3.59	NA
Os11g0582300	Root hair defective 3 GTP-binding (RHD3) family protein.	OsRHD3	11	22003368-22010499	21972722	338665279	3.79	NA
