# Supplementary material for: Extreme trait GWAS (Et-GWAS): Unraveling rare variants in the 3,000 rice genome
Source: Life Sci Alliance. 2023 Dec 26;7(3):e202302352. doi: 10.26508/lsa.202302352 (PMC10751245; doi:10.26508/lsa.202302352)
Supplement: Supplementary file 6 [file LSA-2023-02352_TableS6.xlsx]

## Sheet: S6
Supplementary_Table_S6. The average performance consistent superior haplotypes in comparison to the other haplotypes present in the panle.
Only the haplotypes that have supeiror performance in both seasons are considered for this analysis and they are called consistent superior haplotypes. Duncan analysis was employed to test statistical significance of the identified haplo group at P < 0.05 for 141 candidate genes. Different alphabets present next to the haplotypes indicate significant differences. Haplo-pheno analysis of only thos…
Locus (MSU ID)	Locus (RAP ID)	Gene Function	Gene Symbol	Superior Haplotype	Average performance of superior haplotype (SPY in gm)	Haplotype sequence	Average perdormance of other haplotypes
LOC_Os01g72350	Os01g0952700	Metal-dependent hydrolase	#N/A	H16	H16-5.93(a)	C-GTCACTTTATTA	H12-4.25(ab),H13-4(ab),H17-2.32(b),H19-3.97(ab),H3-3.95(ab),H4-4.4(ab),H5-3.24(ab),H6-3.82(ab),H7-4.29(ab),H8-2.99(ab),H9-3.52(ab)
LOC_Os02g36220	Os02g0571300	Terpenoid synthase domain containing protein	OsKSL5	H19	H19-5.38(a)	GG-CTGCAGTCC-TC-ATCTG	H1-3.53(ab),H10-3.84(ab),H16-2.64(b),H17-2.88(ab),H20-3.62(ab),H22-3.67(ab),H28-3.23(ab),H3-3.35(ab),H30-3.14(ab),H4-2.46(b),H9-3.8(ab)
LOC_Os05g14194	Os05g0230900	Compound starch granule formation and starch synthesis in rice endosperm	FLO15|OsGLYI7	H2	H2-6.12(a)		H1-3.46(b)
LOC_Os11g37190	Os11g0581700	Similar to EPIDERMAL PATTERNING FACTOR-like protein 4.	#N/A	H22	H22-5.15(a)	TGT-AA-GG--GG	H11-3.66(ab),H13-3.77(ab),H15-3.73(ab),H21-5.23(a),H23-3.63(ab),H25-3.3(ab),H26-4.08(ab),H27-3.27(ab),H28-3.1(ab),H8-2.71(b)
