# Supplementary material for: Extreme trait GWAS (Et-GWAS): Unraveling rare variants in the 3,000 rice genome
Source: Life Sci Alliance. 2023 Dec 26;7(3):e202302352. doi: 10.26508/lsa.202302352 (PMC10751245; doi:10.26508/lsa.202302352)
Supplement: Supplementary file 7 [file LSA-2023-02352_TableS7.xlsx]

## Sheet: S7
Supplementary_Table_S7. The average performance season specific superior haplotypes in comparison to the other haplotypes present in the panel.
The haplotypes that have supeiror performance in just one seasons are considered for this analysis and they are called season-sepecific superior haplotypes. Duncan analysis was employed to test statistical significance of the identified haplo group at P < 0.05 for 141 candidate genes. Different alphabets present next to the haplotypes indicate significant differences. Haplo-pheno analysis of only…
Locus (MSU ID)	Locus (RAP ID)	Gene Function	Gene Symbol	Superior Haplotype	Average performance of superior haplotype (SPY in gm)	Season	Haplotype sequence	Average perdormance of other haplotypes
LOC_Os01g55094	Os01g0755100	Pollen wall abortion 1, Aberant Microspore development1	PWA1, AMD1	H8	H8-5.27(a)	DS2019	-TCGGCCGTTAGATG	H1-3.34(bc),H10-3.2(bc),H11-4.28(ab),H12-3.08(bc),H2-2.25(c),H3-3.22(bc),H4-3.68(abc),H5-3.35(bc),H6-3.81(abc),H7-3.61(abc),H9-3.26(bc)
LOC_Os01g72370	Os01g0952800	Iron-related bHLH transcription factor; Tolerance to Fe deficiency	OsIRO2|OsbHLH056	H27	H27-4.19(a)	DS2019	CCCAAGG-C---AGC-CGTGCGCTC-	H1-3.65(ab),H19-1.82(c),H2-3.84(ab),H24-2.38(bc),H28-3.36(abc),H29-4.18(a),H3-3.24(abc),H31-3.1(abc),H4-3.94(ab)
LOC_Os02g08364	Os02g0180000	Similar to Protein phosphatase type-2C	OsPP2C11	H10	H10-4.08(a)	DS2019	C-GAC	H1-3.71(a),H11-4.26(a),H12-2.83(a),H2-3.94(a),H3-3.5(a),H4-3.22(a),H5-3.92(a),H7-3.3(a),H9-2.53(a)
LOC_Os06g14030	Os06g0250600	Outward Shaker K+ channel	OsGORK|OsK5.2	H17	H17-3.96(a)	DS2019	GTC-GCTGTCC-	H10-3.78(a),H11-3.32(a),H12-3.33(a),H2-3.17(a)
LOC_Os10g04720	Os10g0136400	GnK2 domain containing receptor-like kinase	Gnk2RLK-7	H16	H16-7.2(a)	DS2020	AGATAACCCCA-GTCCCGGGCTTGCCTTGTG-T	H1-2.27(bcdef),H10-2.28(bcdef),H11-5.23(abc),H12-5.37(ab),H15-2.7(bcdef),H17-2.67(bcdef),H18-1.7(def),H19-3.55(bcdef),H2-1.53(ef),H20-2.16(cdef),H3-2.39(bcdef),H35-3.81(bcdef),H37-3.52(bcdef),H4-4.44(abcde),H40-3.55(bcdef),H42-1(f),H44-1.73(def),H48-2.95(bcdef),H51-4.53(abcde),H55-3(bcdef),H59-4.78(abcd),H63-2.54(bcdef),H64-3.23(bcdef),H9-2.7(bcdef)
LOC_Os11g37230	Os11g0582100	Zinc finger RING/FYVE/PHD-type domain containing protein.	OsRING392	H20	H20-5.68(a)	DS2019	GGTCGTATACCT-T-	H11-3.23(c),H13-3.2(c),H14-4.72(abc),H15-2.97(c),H2-2.9(c),H4-4.21(abc),H6-5.35(ab),H8-3.67(bc),H9-3.51(c)
LOC_Os11g43640	Os11g0657400	Leucine-rich repeat extensin-like protein	OsPEX1	H77	H77-6.85(a)	DS2019	CGTGG--A--GGC-GGAGG-ATCGA-C-G-CGC	H100-3.75(bcd),H107-3.49(bcd),H109-4.38(abcd),H112-3.54(bcd),H114-2.53(d),H12-3.5(bcd),H121-3.54(bcd),H127-4.68(abcd),H129-3.87(bcd),H13-3.17(cd),H131-3.43(bcd),H153-3.33(bcd),H155-3.05(cd),H156-6.13(ab),H162-2.98(cd),H185-2.56(d),H190-2.08(d),H194-5.6(abc),H195-3.84(bcd),H22-3.88(bcd),H3-3.06(cd),H41-3.39(bcd),H5-2.4(d),H53-3.7(bcd),H54-2.25(d),H57-3.94(bcd),H59-2.78(cd),H61-3.07(cd),H66-3.23(bc…
LOC_Os11g43640	Os11g0657400	Leucine-rich repeat extensin-like protein	OsPEX1	H194	H194-5.95(a)	DS2020	TGTGG--G--GGC-GGAGG-ATTGA---A-CGA	H100-4.51(ab),H107-3.64(ab),H109-3.04(ab),H112-4.21(ab),H114-5.03(ab),H12-2.49(ab),H121-3.51(ab),H127-2.67(ab),H129-3.05(ab),H13-2.23(ab),H131-2.93(ab),H153-5(ab),H155-4.3(ab),H156-3.4(ab),H158-2(b),H162-3.93(ab),H185-1.64(b),H190-3.95(ab),H195-4.32(ab),H22-4.62(ab),H3-3.87(ab),H41-1.93(b),H5-1.63(b),H53-3.56(ab),H54-3.54(ab),H57-2.09(b),H59-3.46(ab),H61-1.53(b),H66-1.67(b),H77-2.8(ab),H82-3.92(a…
LOC_Os12g30520	Os12g0488900	Armadillo-like helical domain containing protein.	OsPuf4	H11	H11-7.58(a)	DS2020	GGCATCCGCGGGCCATC	H1-4.23(b),H10-3.85(b),H12-3.73(b),H13-3.19(b),H14-2.42(b),H17-3.11(b),H18-2.71(b),H19-3.46(b),H7-3.84(b),H9-3.28(b)
