# Supplementary material for: Extreme trait GWAS (Et-GWAS): Unraveling rare variants in the 3,000 rice genome
Source: Life Sci Alliance. 2023 Dec 26;7(3):e202302352. doi: 10.26508/lsa.202302352 (PMC10751245; doi:10.26508/lsa.202302352)
Supplement: Supplementary file 8 [file LSA-2023-02352_TableS8.xlsx]

## Sheet: S8
Supplementary_Table_S8. The mutation effect and the corresponding structural variations observed in the superior haplotypes compared to the other haplotypes present in the diversity panel.
Locus ID(MSU)	Chromosome	Position	Ref allele	Alt allele	Favorable allele in superior haplotype	AA change	SNP Effect
LOC_Os11g43640	11	26318901	G	A	A	P868L	Deleterious
LOC_Os11g37190	11	21968902	C	A	-	P12Q	Tolerated
LOC_Os10g04700	10	2243939	C	A	A	G392V	Tolerated
LOC_Os01g72350	1	41966689	G	T	T	D226Y	Deleterious
	1	41966760	G	T	T	M249I	Tolerated
	1	41968936	C	T	T	S489F	Tolerated
LOC_Os01g55094	1	31687191	G	T	T	L405I	Tolerated
LOC_Os01g55094	1	31687934	T	G	G	E239D	Tolerated
LOC_Os01g72370	1	41975739	T	G	G	K239N	Tolerated
LOC_Os02g08364	2	4453866	G	A	A	V304M	Tolerated
LOC_Os10g04720	10	2249671	C	A	A	W572C	Tolerated
LOC_Os12g30520	12	18318046	C	A	A	L47F	Tolerated
