# Supplementary material for: Extreme trait GWAS (Et-GWAS): Unraveling rare variants in the 3,000 rice genome
Source: Life Sci Alliance. 2023 Dec 26;7(3):e202302352. doi: 10.26508/lsa.202302352 (PMC10751245; doi:10.26508/lsa.202302352)
Supplement: Supplementary file 9 [file LSA-2023-02352_TableS9.xlsx]

## Sheet: S9
Supplementary_Table_S9. List of accessions possessing superior haplotypes of the candidate genes.
Duncan analysis was employed to test the statistical significance of the identified haplotype group at P < 0.05. Different alphabets present next to the haplotypes indicate significant differences. Haplo-pheno analysis of only those haplotype groups was performed in which at least two genotypes were present.
Accession name	Locus (Superior Haplotype)	Subtype	Country of Origin
RATUA 81::IRGC 6829-1	LOC_Os11g37190 (H22)	aus	Pakistan
DM 49::IRGC 8775-1	LOC_Os11g37190 (H22)	aus	Bangladesh
IH PEN SHIM MING::IRGC 26067-1	LOC_Os10g04720 (H16)	ind1A	Brazil
INDIA DULAR (NO ORDEM 7)::IRGC 26070-1	LOC_Os11g43640 (H194)	aus	Brazil
	LOC_Os02g36220 (H19)	aus	Brazil
AUS 359::IRGC 29146-2	LOC_Os11g43640 (H194)	aus	Bangladesh
	LOC_Os11g37190 (H22)	aus	Bangladesh
ARC 13934::IRGC 41325-2	LOC_Os11g37230 (H20)	indx	India
CUTTACK 29::IRGC 49573-1	LOC_Os01g72350 (H16)	ind2	India
NAPDAI::IRGC 52009-1	LOC_Os01g72350 (H16)	ind2	India
SALSI::IRGC 52833-1	LOC_Os11g37190 (H22)	aus	India
ARC 18112::IRGC 42274-1	LOC_Os11g37230 (H20)	indx	India
GOJOL GORIA::IRGC 26629-1	LOC_Os11g37230 (H20)	ind2	Bangladesh
