# Supplementary material for: Extreme trait GWAS (Et-GWAS): Unraveling rare variants in the 3,000 rice genome
Source: Life Sci Alliance. 2023 Dec 26;7(3):e202302352. doi: 10.26508/lsa.202302352 (PMC10751245; doi:10.26508/lsa.202302352)
Supplement: Supplementary file 10 [file LSA-2023-02352_TableS10.xlsx]

## Sheet: S10
Supplementary_Table_S10. List of reported QTLs that are in LD with the MTAs identified through Et-GWAS.
Some of the identified MTAs are found within ~300KB from the known QTLs that might involve in
Loci Name	Gene function	Chr	QTL interval (bp)	Peak SNP	Distance from QTL (KB)	PVE (%)	Reference
qYLD-2-1(t) (yld2.1)	Yield and productivity (Panicle/flower)	2	34831427-34831889	34799960	31.929	0.0432493	Jinhua, X., Silvana, G., Sang Nag, A., Susan, R.M., and et al. (1996). Genes from wild rice improve yield. Nature 384, 223.
qIN6-6	6th internode length (Dwarf)	6	8054255-8066362	7751756	314.606	0.0408552	Yamamoto, T., Taguchi-Shiobara, F., Ukai, Y., Sasaki, T., and Yano, M. (2001). Mapping Quantitative Trait Loci for Days-to-heading, and Culm, Panicle and Internode Lengths in a BC1F3 Population Using an Elite Rice Variety, Koshihikari, as the Recurrent Parent. Breeding Science 51, 63-71.
qDTH-6-2	Days-to-heading (Flowering)	6	8054255-8066362	7751756	314.606	0.0408552	Yamamoto, T., Taguchi-Shiobara, F., Ukai, Y., Sasaki, T., and Yano, M. (2001). Mapping Quantitative Trait Loci for Days-to-heading, and Culm, Panicle and Internode Lengths in a BC1F3 Population Using an Elite Rice Variety, Koshihikari, as the Recurrent Parent. Breeding Science 51, 63-71.
qPRDW-12-1(prdw12.1)	Penetrated root dry weight (Drought tolerance)	12	18152227-18160498	18333870	181.643	0.0386553	Nguyen, T.T., Klueva, N., Chamareck, V., Aarti, A., Magpantay, G., Millena, A.C., Pathan, M.S., and Nguyen, H.T. (2004). Saturation mapping of QTL regions and identification of putative candidate genes for drought tolerance in rice. Mol Genet Genomics 272, 35-46.
qPRT-12-1(prt12.1)	Penetrated root thichness (Drought tolerance)	12	18152227-18160498	18333870	181.643	0.0386553	Nguyen, T.T., Klueva, N., Chamareck, V., Aarti, A., Magpantay, G., Millena, A.C., Pathan, M.S., and Nguyen, H.T. (2004). Saturation mapping of QTL regions and identification of putative candidate genes for drought tolerance in rice. Mol Genet Genomics 272, 35-46.
