# Supplementary material for: Extreme trait GWAS (Et-GWAS): Unraveling rare variants in the 3,000 rice genome
Source: Life Sci Alliance. 2023 Dec 26;7(3):e202302352. doi: 10.26508/lsa.202302352 (PMC10751245; doi:10.26508/lsa.202302352)
Supplement: Supplementary file 11 [file LSA-2023-02352_TableS11.xlsx]

## Sheet: S11
Supplementary_Table_S11. List of MTAs identified through conventional GWAS method (MLM) from the DS2019 and DS2020 data.
Chr - Chromosome; maf - Minor Allele Frequency; nobs - Number of observations; PVE - Phenotypic Variation Expected
Genome-wide P-value cut off : 10-4
PVE = (Rsquare.of.Model.with.SNP - Rsquare.of.Model.without.SNP)*100
Analysis was done in R using the GAPIT package
SNPid	Chr	Position	P.value	maf	nobs	Rsquare.of.Model.without.SNP	Rsquare.of.Model.with.SNP	FDR_Adjusted_P-values	effect	PVE (%)	Season
169567066	5	18442380	4.44028e-06	0.124	375	0.0100227	0.0679428	0.870758	-1.30994	5.79201	DS2019
213937888	7	1605981	7.74882e-05	0.338667	375	0.0100227	0.0526502	0.870758	-1.22602	4.26275	DS2019
169569592	5	18444906	1.53049e-05	0.125333	375	0.0100227	0.0612727	0.870758	-1.16107	5.125	DS2019
197965225	6	16882105	4.67278e-05	0.109333	375	0.0100227	0.0553235	0.870758	-1.06911	4.53007	DS2019
128779101	4	13157109	4.75457e-05	0.0693333	375	0.0100227	0.0552315	0.870758	-1.06768	4.52088	DS2019
187504260	6	6421140	7.36091e-05	0.18	375	0.0100227	0.0529209	0.870758	-0.959539	4.28982	DS2019
187562285	6	6479165	8.11476e-05	0.18	375	0.0100227	0.052407	0.870758	-0.944314	4.23843	DS2019
187598315	6	6515195	6.62024e-05	0.18	375	0.0100227	0.0534806	0.870758	-0.943473	4.34579	DS2019
170092674	5	18967988	9.51599e-05	0.06	375	0.0100227	0.0515686	0.870758	-0.928381	4.15459	DS2019
325833055	11	9140498	2.81311e-06	0.0813333	375	0.0100227	0.0704216	0.870758	-0.91043	6.03989	DS2019
238422382	7	26090475	3.12332e-05	0.0666667	375	0.0100227	0.057463	0.870758	-0.89161	4.74403	DS2019
334273093	11	17580536	2.40031e-05	0.168	375	0.0100227	0.0588661	0.870758	-0.858185	4.88434	DS2019
334484787	11	17792230	5.2488e-05	0.156	375	0.0100227	0.0547078	0.870758	-0.816975	4.46851	DS2019
187574920	6	6491800	6.99192e-05	0.204	375	0.0100227	0.0531922	0.870758	-0.812507	4.31695	DS2019
47734994	2	4464071	4.96378e-05	0.0746667	375	0.0100227	0.0550034	0.870758	-0.795021	4.49807	DS2019
334485897	11	17793340	7.5752e-05	0.156	375	0.0100227	0.0527696	0.870758	-0.794837	4.27469	DS2019
47560417	2	4289494	9.55306e-05	0.072	375	0.0100227	0.0515482	0.870758	-0.789192	4.15255	DS2019
187581931	6	6498811	7.75953e-05	0.204	375	0.0100227	0.0526429	0.870758	-0.787658	4.26202	DS2019
334207269	11	17514712	8.88833e-05	0.172	375	0.0100227	0.0519276	0.870758	-0.787503	4.19049	DS2019
334179631	11	17487074	9.89369e-05	0.165333	375	0.0100227	0.051364	0.870758	-0.782735	4.13413	DS2019
334264042	11	17571485	3.9386e-05	0.204	375	0.0100227	0.0562302	0.870758	-0.766352	4.62074	DS2019
47635804	2	4364881	4.48995e-05	0.0906667	375	0.0100227	0.055535	0.870758	-0.738918	4.55123	DS2019
47638143	2	4367220	4.91827e-05	0.092	375	0.0100227	0.0550522	0.870758	-0.734048	4.50295	DS2019
24465927	1	24465927	6.47835e-05	0.197333	375	0.0100227	0.053595	0.870758	-0.728139	4.35723	DS2019
47614111	2	4343188	3.8553e-05	0.0986667	375	0.0100227	0.0563437	0.870758	-0.723829	4.6321	DS2019
47610993	2	4340070	5.08511e-05	0.0973333	375	0.0100227	0.0548755	0.870758	-0.71643	4.48528	DS2019
47609446	2	4338523	9.54295e-06	0.144	375	0.0100227	0.0638099	0.870758	-0.683691	5.37872	DS2019
334132989	11	17440432	5.9958e-05	0.222667	375	0.0100227	0.0540039	0.870758	-0.674419	4.39812	DS2019
47656386	2	4385463	9.65301e-05	0.102667	375	0.0100227	0.0514935	0.870758	-0.674105	4.14707	DS2019
47614242	2	4343319	1.24869e-05	0.148	375	0.0100227	0.0623643	0.870758	-0.656301	5.23416	DS2019
54405384	2	11134461	8.15365e-05	0.22	375	0.0100227	0.0523818	0.870758	-0.537868	4.23591	DS2019
54375013	2	11104090	6.58547e-05	0.3	375	0.0100227	0.0535084	0.870758	-0.499993	4.34857	DS2019
47424117	2	4153194	3.73964e-05	0.206667	375	0.0100227	0.0565054	0.870758	0.532224	4.64827	DS2019
187582578	6	6499458	5.98445e-05	0.297333	375	0.0100227	0.054014	0.870758	0.590235	4.39913	DS2019
350221605	12	4507942	9.70525e-05	0.494667	375	0.0100227	0.0514651	0.870758	0.603437	4.14424	DS2019
47636336	2	4365413	7.7417e-05	0.148	375	0.0100227	0.052655	0.870758	0.609754	4.26323	DS2019
334172926	11	17480369	8.58618e-05	0.3	375	0.0100227	0.0521096	0.870758	0.623843	4.20869	DS2019
47748759	2	4477836	7.45512e-05	0.145333	375	0.0100227	0.0528539	0.870758	0.633856	4.28312	DS2019
47630638	2	4359715	2.37284e-05	0.145333	375	0.0100227	0.0589275	0.870758	0.637932	4.89048	DS2019
47639342	2	4368419	8.36012e-05	0.1	375	0.0100227	0.0522501	0.870758	0.676589	4.22274	DS2019
47618296	2	4347373	5.71662e-06	0.14	375	0.0100227	0.0665748	0.870758	0.697622	5.65521	DS2019
334122283	11	17429726	8.3325e-05	0.182667	375	0.0100227	0.0522675	0.870758	0.746183	4.22448	DS2019
334156708	11	17464151	3.04176e-05	0.193333	375	0.0100227	0.0576038	0.870758	0.773866	4.75811	DS2019
334143366	11	17450809	4.72116e-05	0.185333	375	0.0100227	0.0552689	0.870758	0.783365	4.52462	DS2019
47729562	2	4458639	6.99105e-05	0.072	375	0.0100227	0.0531929	0.870758	0.787711	4.31702	DS2019
47745663	2	4474740	6.99105e-05	0.072	375	0.0100227	0.0531929	0.870758	0.787711	4.31702	DS2019
47741257	2	4470334	5.94752e-05	0.0706667	375	0.0100227	0.0540467	0.870758	0.806902	4.4024	DS2019
343467420	11	26774863	6.70787e-05	0.0733333	375	0.0100227	0.0534111	0.870758	0.83932	4.33884	DS2019
334264488	11	17571931	3.22131e-05	0.170667	375	0.0100227	0.0572986	0.870758	0.861682	4.72759	DS2019
334177391	11	17484834	2.5582e-05	0.162667	375	0.0100227	0.0585263	0.870758	0.898289	4.85036	DS2019
187589000	6	6505880	9.44066e-05	0.184	375	0.0100227	0.0516104	0.870758	0.927683	4.15877	DS2019
187594674	6	6511554	9.69995e-05	0.182667	375	0.0100227	0.0514679	0.870758	0.932981	4.14452	DS2019
187536886	6	6453766	9.74125e-05	0.181333	375	0.0100227	0.0514456	0.870758	0.9363	4.14229	DS2019
187533806	6	6450686	6.88551e-05	0.181333	375	0.0100227	0.0532732	0.870758	0.959856	4.32505	DS2019
187545827	6	6462707	2.08854e-05	0.177333	375	0.0100227	0.059609	0.870758	0.997595	4.95863	DS2019
348254914	12	2541251	3.60436e-05	0.482804	378	0.00508717	0.0516129	0.978807	-1.12195	4.65257	DS2020
269321196	8	27291668	2.90625e-05	0.458995	378	0.00508717	0.0527542	0.978807	-1.09153	4.7667	DS2020
120112002	4	4490010	9.58398e-05	0.0886243	378	0.00508717	0.0464606	0.978807	-1.06336	4.13735	DS2020
192488350	6	11405230	9.6059e-05	0.109788	378	0.00508717	0.0464487	0.978807	-0.931402	4.13615	DS2020
266808267	8	24778739	6.12794e-05	0.46164	378	0.00508717	0.0488101	0.978807	-0.908269	4.37229	DS2020
234126647	7	21794740	3.81982e-05	0.460317	378	0.00508717	0.0513055	0.978807	-0.841854	4.62183	DS2020
203335381	6	22252261	9.40231e-06	0.246032	378	0.00508717	0.0587765	0.978807	-0.786247	5.36893	DS2020
25456903	1	25456903	8.92064e-05	0.417989	378	0.00508717	0.0468366	0.978807	-0.744073	4.17495	DS2020
266818405	8	24788877	1.40525e-05	0.460317	378	0.00508717	0.0566246	0.978807	-0.733677	5.15374	DS2020
191238389	6	10155269	2.84691e-05	0.283069	378	0.00508717	0.0528637	0.978807	-0.616843	4.77765	DS2020
191233169	6	10150049	4.87201e-05	0.284392	378	0.00508717	0.0500194	0.978807	-0.598953	4.49322	DS2020
266855234	8	24825706	2.79916e-05	0.363757	378	0.00508717	0.0529535	0.978807	0.692037	4.78663	DS2020
266832688	8	24803160	3.54958e-05	0.465608	378	0.00508717	0.051694	0.978807	0.705098	4.66068	DS2020
191372168	6	10289048	5.00762e-05	0.380952	378	0.00508717	0.0498745	0.978807	0.760448	4.47873	DS2020
342991132	11	26298575	4.70456e-05	0.124339	378	0.00508717	0.0502041	0.978807	0.907877	4.51169	DS2020
76673413	2	33402490	3.54138e-05	0.436508	378	0.00508717	0.0517062	0.978807	0.911701	4.6619	DS2020
20858454	1	20858454	9.95803e-05	0.0740741	378	0.00508717	0.04626	0.978807	1.10623	4.11729	DS2020
21363391	1	21363391	4.425e-05	0.0674603	378	0.00508717	0.0505277	0.978807	1.15187	4.54405	DS2020
268387154	8	26357626	3.04137e-06	0.0727513	378	0.00508717	0.0648622	0.978807	1.53203	5.9775	DS2020
